# Supplementary material for: Dissecting Hierarchies between Light, Sugar and Auxin Action Underpinning Root and Root Hair Growth
Source: Plants (Basel). 2021 Jan 7;10(1):111. doi: 10.3390/plants10010111 (PMC7826589; doi:10.3390/plants10010111)
Supplement: Supplementary file 1 [file plants-10-00111-s001.zip]

Archive with 2 entries (2 files):
- plants-1047604-supplementary final.xlsx
- plants-1047604-supplementary-xml.pdf
