# Supplementary material for: Dissecting Hierarchies between Light, Sugar and Auxin Action Underpinning Root and Root Hair Growth
Source: Plants (Basel). 2021 Jan 7;10(1):111. doi: 10.3390/plants10010111 (PMC7826589; doi:10.3390/plants10010111)
Supplement: Supplementary file 1 [file plants-10-00111-s001.zip › plants-1047604-supplementary final.xlsx]

## Sheet: Root length
LGR				DGR
1/2 MS + 1% Sucrose		1/2 MS w/o Sucrose		1/2 MS + 1% Sucrose		1/2 MS w/o Sucrose
eir1-4	eir1-4 PIN2::PIN2:VENUS	eir1-4	eir1-4 PIN2::PIN2:VENUS	eir1-4	eir1-4 PIN2::PIN2:VENUS	eir1-4	eir1-4 PIN2::PIN2:VENUS
9.749	13.03	3.117	14.059	13.588	18.129	7.52	9.874
12.63	12.456	4.535	12.091	14.738	18.14	10.587	10.597
9.476	19.174	3.293	11.518	14.873	13.467	8.832	14.317
9.997	13.512	5.237	14.284	19.705	12.087	10.956	8.104
10.882	14.342	10.167	10.787	13.338	12.615	8.897	12.799
14.375	16.492	9.17	13.158	11.238	15.699	10.012	12.089
10.111	13.344	9.604	10.391	11.766	17.026	9.525	11.638
9.231	12.218	10.274	12.828	13.47	17.343	9.945	10.643
10.585	12.807	9.577	11.08	9.934	13.25	9.719	14.709
9.568	13.25	9.14	8.914	9.916	19.193	13.134	10.182
8.517	14.493	7.978	14.168	15.863	14.572	9.555	11.021
8.887	10.897	7.897	12.968	12.608	16.326	9.969	11.253
7.881	14.186	9.583	9.464	14.675	18.244	9.572	12.527
8.593	11.842	7.98	11.502	11.274	13.005	10.723	15.027
8.315	14.923	6.991	10.306	12.291	11.112	8.991	11.713
26.909	12.94	8.695	12.924	22.094	15.265	25.3	12.27
26.789	11.634	18.882	9.478	28.028	18.048	23.585	15.619
18.671	11.669	20.232	9.19	22.29	15.504	19.901	11.241
20.147	10.201	21.586	7.913	25.407	11.571	22.761	11.014
19.897	15.691	21.612	10.751	21.762	14.095	21.554	11.01
22.272	13.494	18.96	12.51	9.725	13.863	20.274	11.023
20.893	13.093	21.95	10.906	19.879	16.373	20.618	13.117
24.792	13.126	20.604	11.885	9.918	20.436	22.037	15.367
25.169	14.558	23.392	13.993	21.94	13.713	20.323	14.524
9.824	11.63	21.817	13.323	18.171	12.824	13.585	10.428
17.193	10	22.42	11.184	10.576	16.466	19.008	12.355
14.636	12.244	20.864	11.364	20.835	14.102	21.531	12.197
19.457	9.057	15.733	11.672	18.377	14.541	17.92	14.58
14.212	12.448	15.585	12.455	23.405	20.659	18.546	8.412
17.664	12.714	15.046	13.37	23.16	16.237	15.109	11.46
14.275	15.319	11.371	14.761	19.919	12.961	15.087	14.327
12.32	15.651	18.01	13.253	24.138	16.379	15.968	12.745
16.286	10.983	16.837	12.067	23.012	11.151	18.61	8.666
12.069	14.971	16.154	9.418	17.608	13.365	21.008	12.476
11.364	13.699	14.531	11.464	27.2	14.88		10.744
16.834	16.678	14.813	10.849		14.423		14.652
12.35	13.044		9.768		13.914		7.284
	11.811		11.274		19.631		16.7
	25.479		12.437		17.188		11.819
	28.343		5.907		17.576		10.763
	28.335		12.018		12.424		24.323
	22.689		8.033		15.861		24.998
	30.763		10.265		15.085		27.365
	28.803		11.94		15.976		24.658
	25.527		27.464		19.271		23.43
	25.133		25.882		20.08		21.836
	16.341		20.596		14.213		23.656
	18.199		20.566		11.785		21.17
	20.672		25.241		14.756		26.119
	22.295		28.379		17.497		27.312
	21.98		27.825		18.996		23.969
	24.991		24.037		15.548		25.355
	15.194		23.662		28.35		29.086
	22.767		27.164		27.726		14.026
	19.065		29.353		31.267		20.509
	15.488		27.331		31.492		18.304
	20.006		16.716		31.944		21.136
	17.938		20.053		24.393		21.735
	22.754		13.015		23.608		17.628
	21.29		17.8		28.34		11.998
	21.388		16.829		30.233		21.842
			18.932		30.518		20.641
			17.591		36.351		13.459
			16.894		24.918		20.455
					34.576
					25.003
					33.479
					23.356
					25.684
					21.6
					21.564
					27.619
					25.622
					31.773
					28.368
					20.102
					23.71
					22.118
					22.457

## Sheet: GI
LGR				DGR
1/2 MS + 1% Sucrose		1/2 MS w/o Sucrose		1/2 MS + 1% Sucrose		1/2 MS w/o Sucrose
eir1-4	eir1-4 PIN2::PIN2:VENUS	eir1-4	eir1-4 PIN2::PIN2:VENUS	eir1-4	eir1-4 PIN2::PIN2:VENUS	eir1-4	eir1-4 PIN2::PIN2:VENUS
0.693507	0.940599	0.413218	0.935771	0.492861	0.893541	0.890559	0.954831
0.912589	0.970215	0.851819	0.983541	0.70342	0.933131	0.904694	0.9665
0.930984	0.937572	0.938658	0.969179	0.961138	0.932353	0.950974	0.938395
0.830949	0.937167	0.676341	0.972067	0.248363	0.865062	0.797919	0.980874
0.846719	0.935225	0.895643	0.977287	0.909282	0.923979	0.927166	0.971013
0.822817	0.923781	0.827154	0.964052	0.814113	0.928085	0.871055	0.967739
0.868856	0.918465	0.932632	0.940333	0.786673	0.911136	0.913281	0.979464
0.775322	0.850548	0.9635	0.962114	0.563103	0.941417	0.898441	0.954242
0.9453	0.916842	0.841286	0.963087	0.767868	0.915321	0.928182	0.952682
0.671823	0.937962	0.902516	0.971169	0.522892	0.913198	0.699863	0.976429
0.93331	0.850135	0.961519	0.931606	0.915842	0.952855	0.939613	0.974957
0.88005	0.986051	0.857414	0.986043	0.438452	0.905611	0.825359	0.981338
0.70689	0.964402	0.965877	0.968935	0.846882	0.893773	0.676034	0.961363
0.852787	0.941479	0.907519	0.978525	0.383892	0.90619	0.655414	0.976975
0.932892	0.972392	0.925619	0.960023	0.519486	0.949694	0.541319	0.979083
0.704857	0.953632	0.924094	0.977871	0.226306	0.964494	0.84585	0.951997
0.866027	0.961922	0.610793	0.972041	0.765913	0.956062	0.897477	0.961713
0.332066	0.966407	0.571718	0.939935	0.486003	0.957882	0.865936	0.972867
0.916613	0.967748	0.730427	0.973335	0.789822	0.96353	0.748341	0.973579
0.644972	0.924798	0.467333	0.973677	0.552936	0.949486	0.553633	0.972025
0.79023	0.964947	0.921255	0.983054	0.466118	0.962274	0.899329	0.965073
0.791318	0.971741	0.862551	0.98322	0.172695	0.940817	0.874624	0.97812
0.738141	0.95147	0.862308	0.973833	0.517544	0.95366	0.833462	0.971953
0.811832	0.961671	0.893468	0.976202	0.919189	0.974404	0.706933	0.972735
0.882227	0.929407	0.734886	0.972529	0.88234	0.957346	0.934855	0.954833
0.806549	0.9064	0.820696	0.945458	0.680787	0.947164	0.782144	0.967786
0.895053	0.957449	0.648629	0.934266	0.814351	0.938448	0.877804	0.969911
0.89428	0.932649	0.771182	0.964273	0.897861	0.943745	0.863114	0.977709
0.924078	0.945212	0.859801	0.985709	0.858791	0.950578	0.830368	0.973728
0.939764	0.968932	0.819686	0.967539	0.836226	0.935579	0.754517	0.943194
0.403993	0.956982	0.908715	0.96572	0.79989	0.922537	0.848413	0.962309
0.882062	0.951632	0.777346	0.974496	0.956997	0.945662	0.87882	0.964927
0.933317	0.947282	0.756251	0.976796	0.912567	0.936867	0.788125	0.982114
0.817549	0.929464	0.866658	0.957847	0.488414	0.942462	0.925029	0.975473
0.234688	0.947441	0.929048	0.976186	0.915441	0.94375		0.980268
0.695022	0.964444	0.753865	0.97668		0.96769		0.981641
0.804291	0.946029		0.975839		0.967946		0.984349
	0.967403		0.981373		0.932097		0.969521
	0.960281		0.976843		0.946998		0.972079
	0.938503		0.968851		0.966033		0.974542
	0.945827		0.977284		0.926513		0.964807
	0.934373		0.969376		0.948427		0.976078
	0.937262		0.965904		0.978853		0.972045
	0.959379		0.983668		0.929582		0.970598
	0.949309		0.975823		0.950599		0.987324
	0.945649		0.986516		0.969522		0.981544
	0.958754		0.985628		0.952086		0.983556
	0.959778		0.975737		0.971319		0.949457
	0.896527		0.982528		0.974722		0.981393
	0.958376		0.989006		0.94119		0.988576
	0.963012		0.984726		0.960992		0.985982
	0.908327		0.987353		0.971572		0.974167
	0.971897		0.973417		0.938272		0.966101
	0.950191		0.975556		0.896884		0.969628
	0.965119		0.98116		0.902965		0.983324
	0.968492		0.98423		0.9484		0.950612
	0.971359		0.987078		0.907839		0.980933
	0.962593		0.985738		0.897799		0.992271
	0.927309		0.980945		0.951669		0.979521
	0.958196		0.979382		0.94566		0.977913
	0.947587		0.964585		0.930539		0.979764
			0.982464		0.96117		0.977036
			0.979649		0.953674		0.983208
			0.978631		0.920339		0.974481
					0.949589
					0.906571
					0.954837
					0.960481
					0.969475
					0.972222
					0.973845
					0.96191
					0.948404
					0.963082
					0.928264
					0.953487
					0.964445
					0.950945
					0.94701

## Sheet: Total root hair number
LGR				DGR
1/2 MS + 1% Sucrose		1/2 MS w/o Sucrose		1/2 MS + 1% Sucrose		1/2 MS w/o Sucrose
eir1-4	eir1-4 PIN2::PIN2:VENUS	eir1-4	eir1-4 PIN2::PIN2:VENUS	eir1-4	eir1-4 PIN2::PIN2:VENUS	eir1-4	eir1-4 PIN2::PIN2:VENUS
2	18	3	10	4	7	3	12
0	26	1	8	7	9	1	6
5	11	0	15	7	7	1	5
6	4	0	10	3	8	0	8
11	9	0	8	9	4	0	4
3	31	7	6	12	5	5	3
6	21	6	10	12	2	4	5
7	20	5	7	5		0	3
5	9
8	9
1	8
7	8
7
4

## Sheet: % elongating root hairs
LGR				DGR
1/2 MS + 1% Sucrose		1/2 MS w/o Sucrose		1/2 MS + 1% Sucrose		1/2 MS w/o Sucrose
eir1-4	eir1-4 PIN2::PIN2:VENUS	eir1-4	eir1-4 PIN2::PIN2:VENUS	eir1-4	eir1-4 PIN2::PIN2:VENUS	eir1-4	eir1-4 PIN2::PIN2:VENUS
100	66.6667	0	30	75	42.8571	66.6667	83.3333
0	92.3077	0	25	57.1429	77.7778	0	33.3333
100	72.7273	0	66.6667	57.1429	57.1429	0	80
66.6667	100	0	70	66.6667	50	0	50
81.8182	77.7778	0	87.5	77.7778	75	0	50
33.3333	93.5484	57.1429	50	66.6667	80	40	66.6667
83.3333	90.4762	83.3333	90	66.6667		75	0
85.7143	95	60	57.1429	100		0	66.6667
60	33.3333
25	55.5556
0	50
57.1429	75
85.7143
75

## Sheet: Distance to first root hair
LGR				DGR
1/2 MS + 1% Sucrose		1/2 MS w/o Sucrose		1/2 MS + 1% Sucrose		1/2 MS w/o Sucrose
eir1-4	eir1-4 PIN2::PIN2:VENUS	eir1-4	eir1-4 PIN2::PIN2:VENUS	eir1-4	eir1-4 PIN2::PIN2:VENUS	eir1-4	eir1-4 PIN2::PIN2:VENUS
1250	619	1522.84	794.908	1287.03	1049.45	1280.14	967.795
1908.08	580	1398.69	1109.08	1092.81	1038.72	1726.23	1018.5
1205	888	1923.58	989.545	1533.98	1069.7	1807.37	977.404
1159	1165	1608.83	1075.78	1625.67	857.804	1894.95	1010.2
997	1095	1232.83	904.06	1010.35	1101.53	1860.01	842.888
1196	678	983.326	766.463	856.21	1172.21	968.669	1217.79
1333.27	566	975.222	1013.5	881.198	1013.62	1038.16	675.697
1370.59	768	921.711	949.499	1284.37		1845.96	1065.02
1240.65	1250.54
1324.51	1224.92
977.928	1391.53
876.568
767.07
1424.49

## Sheet: Root hair length
LGR				DGR
1/2 MS + 1% Sucrose		1/2 MS w/o Sucrose		1/2 MS + 1% Sucrose		1/2 MS w/o Sucrose
eir1-4	eir1-4 PIN2::PIN2:VENUS	eir1-4	eir1-4 PIN2::PIN2:VENUS	eir1-4	eir1-4 PIN2::PIN2:VENUS	eir1-4	eir1-4 PIN2::PIN2:VENUS
15.613	65.814	52.125	6.672	70.464	53.403	29.309	44.208
30.007	83.466	19.539	41.318	33.184	6.823	30.1	39.428
11.595	137.768	0	9.531	22.459	6.358	32.284	15.56
9.579	115.126	68.475	5.849	20.647	61.077	5.649	63.383
76.744	72.373	6.268	14.281	50.092	37.453	77.853	38.437
93.358	193.824	14.297	14.494	23.666	26.285	24.597	57.996
24.324	132.989	0	15.311	28.502	43.188	26.226	32.252
45.811	135.308	28.182	15.25	15.145	7.148		42.035
28.602	183.205	46.931	35.72	37.913	11.637		29.689
25.235	137.403	0	11.77	99.185	9.293		16.89
14.217	203.028	36.708	13.754	79.522	7.684		20.292
9.77	155.93	5.01	6.358	65.731	28.379		16.849
10.888	218.008	0	21.74	75.49	28.693		5.094
21.922	130.926	3.134	14.494	52.491	44.392		11.527
15.155	213.316		10.408	8.578	11.166		6.473
16.864	86.939		94.457	16.849	28.057		18.667
43.73	162.985		27.174	38.036	8.199		5.48
53.33	150.235		67.835	55.521	4.975		14.926
30.159	22.344		24.643	62.286	12.582		30.871
43.683	24.305		21.969	38.271	29.478		16.441
26.73	33.81		5.242	50.691	11.161		9.042
110.073	15.012		7.625	19.908	4.477		6.823
71.44	51.494		6.434	38.315	10.67		31.515
99.647	136.131		17.395	6.672	7.398		10.053
15.398	186.451		17.557	22.322	11.859		10.053
12.852	49.158		45.964	53.215			8.102
15.842	8.157		14.115	41.636
16.029	24.533		27.527	78.419
16.646	38.899		12.31	23.352
32.284	55.844		32.39	78.626
27.397	10.109		7.421	59.989
48.705	18.166		59.68	13.754
20.575	15.145		18.386	77.162
22.951	16.923		77.646	23.053
15.048	62.655		35.256	12.582
8.102	57.356		43.155	71.886
19.649	67.692		37.576	64.025
63.84	8.227		36.071
91.205	30.159		13.293
7.684	28.307		47.802
9.77	38.125		43.73
7.658	31.453		47.012
48.903	10.549		50.799
112.848	64.676		79.89
45.672	89.225		19.42
	104.154
	63.776
	75.425
	76.657
	108.495
	95.563
	25.235
	14.494
	88.55
	68.772
	114.782
	112.17
	78.788
	69.932
	69.102
	80.34
	48.53
	105.466
	75.234
	77.154
	51.471
	20.016
	11.595
	14.774
	28.502
	76.349
	49.583
	100.854
	133.928
	90.654
	72.995
	68.475
	78.088
	31.225
	114.547
	134.642
	94.556
	127.948
	76.139
	83.671
	32.942
	17.216
	11.634
	33.93
	32.883
	29.735
	21.493
	17.01
	19.14
	63.762
	75.045
	14.774
	63.896
	71.596
	41.062
	85.051
	48.724
	96.379
	96.379
	42.466
	25.774
	6.591
	35.857
	48.199
	30.537
	27.764
	15.465
	41.251
	8.922
	11.83
	6.108
	46.286
	45.815
	35.72
	10.098
	14.843
	5.763
